# Supplementary material for: Three new Pristimantis species in the subgenus Huicundomantis (Amphibia: Anura: Strabomantidae) from Reserva Biológica Cerro Plateado, southern Ecuador
Source: PeerJ. 2026 Mar 11;14:e20930. doi: 10.7717/peerj.20930 (PMC12988727; doi:10.7717/peerj.20930)
Supplement: Supplemental Information 2 [file peerj-14-20930-s002.xlsx]

## Sheet: 16S
		1	2	3	4	5	6	7	8	9	10	11	12	13	14	15	16	17	18	19	20	21	22	23	24	25	26	27	28	29	30	31	32	33	34	35	36	37	38	39	40	41	42	43	44	45	46	47	48
1	Pristimantis_philipi_KU217863_A_PN_Cajas
2	Pristimantis_philipi_QCAZ37537_A_PN_Cajas	0.121212
3	Pristimantis_ruidus_JCS2081_A_Quitahuaycu	6.34146	6.45554
4	Pristimantis_ruidus_JCS2084_A_Quitahuaycu	6.40394	6.51907	0.123153
5	Pristimantis_sp_QCAZ45720_Pastaza_Ankaku	9.72516	9.72516	9.74576	9.05172
6	Pristimantis_sp_QCAZ45945_Pastaza_Ankaku	9.98782	10.0973	9.53545	9.1358	0
7	Pristimantis_sp_QCAZ58855_MS_PN_Sangay	8.742	8.742	8.76068	7.6087	8.52878	8.52878
8	Pristimantis_mallii_QCAZ45744_Pastaza_Ankaku	9.25553	9.25553	10.4839	9.22131	8.89831	9.05433	5.09554
9	Pristimantis_mallii_QCAZ45770_Pastaza_Ankaku	9.85577	9.85577	11.3253	10.049	9.61538	9.61538	5.50239	0
10	Pristimantis_miktos_GGU807_Peru	5.22876	5.43478	5.66449	5.45852	3.75	6.30435	3.82166	5.40541	2.88462
11	Pristimantis_miktos_QCAZ55445_Orellana_PN_Yasuni	11.0429	11.0429	11.0656	10.8333	13.1356	13.2924	10.661	12.0654	12.5	0
12	Pristimantis_tamia_QCAZ59643_Pastaza_PN_Llanganates	11.6228	11.6228	12.5275	11.6331	10.5263	10.5263	10.7456	10.7456	10.8173	4.16667	11.8421
13	Pristimantis_tamia_QCAZ59653_Pastaza_PN_Llanganates	11.4224	11.4224	12.311	11.4286	10.3448	10.3448	10.5603	10.5603	10.8173	3.94737	11.6379	0
14	Pristimantis_gagliardoi_QCAZ42575_MS_PN_Sangay	7.14286	7.14286	8.38446	8.31601	9.95763	10	10.6838	10.6339	11.5663	5.61798	11.8852	12.0879	11.879
15	Pristimantis_gagliardoi_QCAZ46738_Canar_Mazar	7.12831	7.12831	8.16327	8.09129	9.72516	9.77597	10.0213	10	10.8173	5.61798	11.4519	12.2807	12.069	0.814664
16	Pristimantis_muscosus_QCAZ54857_ZC_Tapichalaca	9.50061	9.3674	11.2469	11.1111	11.465	11.8437	10.4925	10.7071	11.1111	9.76139	12.5	14.0969	13.8528	8.19672	7.97546
17	Pristimantis_spinosus_KU218052_MS_Plan_de_Milagro	7.68293	7.79537	10.1716	10.0248	11.0169	11.4914	9.82906	10.2823	10.6024	7.37527	11.4754	14.0659	13.8229	6.33947	5.71429	6.70732
18	Pristimantis_cryptomelas_MUTPL135_L_Abra	8.78049	8.64799	10.5392	10.396	10.8511	12.1027	9.44206	10.5263	10.4116	9.32755	12.5514	12.5828	12.3644	7.3922	7.17213	7.55177	5.73171
19	Pristimantis_cryptomelas_MUTPL168_L_Washapamba	8.90244	8.76979	10.5392	10.5198	11.2766	12.4694	9.87124	10.9312	10.8959	9.54447	12.1399	12.5828	12.3644	7.3922	7.17213	7.42996	5.60976	0.486618
20	Pristimantis_nunezcortezi_CORBIDI26785_Peru	9.94371	9.73783	12.0755	12.1212	7.69231	12.4294	5.58659	6.28019	2.38095	9.76139	10.0503	8.43373	8.04598	6.5	6.5	8.05243	6.01504	4.49438	4.49438
21	Pristimantis_nunezcortezi_CORBIDI26786_Peru	9.94371	9.73783	12.0755	12.1212	7.69231	12.4294	5.58659	6.28019	2.38095	9.76139	10.0503	8.43373	8.04598	6.5	6.5	8.05243	6.01504	4.49438	4.49438	0
22	Pristimantis_nangaritza_QCAZ41710_ZC_Nangaritza	6.09982	6.09982	7.97774	8.08271	10.5495	9.42699	10.793	10.793	10.6796	5.17241	12.5275	11.5299	11.4537	6.60793	6.81319	8.33333	6.48148	6.69145	6.50558	5.11811	5.11811
23	Pristimantis_verrucosus_MUTPL647_ZC_Cerro_Plateado	6.69915	6.81265	8.18071	8.0148	10.5932	10.2439	10.8974	10.2823	11.3253	7.15835	11.8852	11.8681	11.6631	6.33947	6.53061	8.40438	7.08181	8.54701	8.42491	8.81801	8.81801	4.06654
24	Pristimantis_verrucosus_MUTPL650_ZC_Cerro_Plateado	6.69915	6.81265	8.18071	8.0148	10.5932	10.2439	10.8974	10.2823	11.3253	7.15835	11.8852	11.8681	11.6631	6.33947	6.53061	8.40438	7.08181	8.54701	8.42491	8.81801	8.81801	4.06654	0
25	Pristimantis_verrucosus_MUTPL651_ZC_Cerro_Plateado	6.38037	6.4951	7.87208	8.0148	10.3004	10.0737	10.1732	9.38776	10.2689	7.15835	11.4108	11.1359	10.9409	5.7971	5.99174	8.09816	6.88807	8.24108	8.11808	8.81801	8.81801	3.35821	0	0
26	Pristimantis_plateado_MUTPL616_ZC_Cerro_Plateado	7.20391	7.31707	8.56793	8.52905	10.6383	10.6357	9.65665	10.5263	11.138	6.72451	11.499	11.9205	11.7137	6.3655	6.35246	8.90244	7.34394	8.44553	8.56793	8.44278	8.44278	3.69686	3.89294	3.89294	3.67647
27	Pristimantis_plateado_MUTPL648_ZC_Cerro_Plateado	7.20391	7.31707	8.56793	8.52905	10.6383	10.6357	9.65665	10.5263	11.138	6.72451	11.499	11.9205	11.7137	6.3655	6.35246	8.90244	7.34394	8.44553	8.56793	8.44278	8.44278	3.69686	3.89294	3.89294	3.67647	0
28	Pristimantis_torresi_MUTPL996_L_Guachanama	7.27273	7.45968	9.49495	9.51417	7.14286	11.2903	4.63576	5.58659	5.10204	6.88889	7.60234	10.8696	10.274	6.39535	6.39535	11.0664	7.69231	9.07258	9.47581	10.2616	10.2616	6.19469	8.2495	8.2495	8.2495	8.65191	8.65191
29	Pristimantis_torresi_QCAZ47397_L_Celica	8.36408	8.47666	10.468	10.3234	11.8644	12.4079	11.9658	12.5	13.7349	6.72451	12.7049	12.967	12.743	8.99796	8.97959	12.1771	8.50801	9.37115	9.49445	10.4762	10.4762	8.51852	8.96806	8.96806	8.66337	9.85222	9.85222	0
30	Pristimantis_lojanus_MUTPL178_L_San_Simon	7.36842	7.49014	8.59788	8.42246	11.9658	10.8179	11.8534	12.3984	13.382	7.02576	11.3636	12.6386	12.4183	8.45361	8.02469	9.59264	8.93561	9.44882	9.44882	10.084	10.084	8.31683	7.77339	7.77339	7.43692	8.05812	8.05812	4.30839	6.21693
31	Pristimantis_lojanus_MUTPL191_L_Cristal	8.20896	8.20896	9.17603	8.93536	11.9658	12.1951	11.8534	12.3984	13.382	5.99078	11.3636	12.6386	12.4183	8.45361	8.02469	10.4283	10.0746	10.6145	10.6145	13.1474	13.1474	9.33333	9.14179	9.14179	8.67925	8.98876	8.98876	5.47945	7.49064	0
32	Pristimantis_phoxocephalus_QCAZ58463_Cotopaxi_Pilalo	8.00745	8.00745	8.39552	8.33333	12.0763	11.9403	10.4701	11.7409	12.7711	6.69643	12.5	13.4066	13.1749	6.74847	6.32653	10.2996	7.66355	8.06754	8.06754	6.09756	6.09756	9.29293	9.34579	9.34579	8.88469	8.25516	8.25516	6.88073	8.95522	8.58283	8.75764
33	Pristimantis_totoroi_KU218025_Chimborazo_Pallatanga	7.29927	7.41191	9.87805	9.72906	11.0169	10.5968	9.18803	9.67742	10.3614	6.94143	12.2951	12.967	12.743	6.33947	6.12245	9.50061	7.32601	7.93651	8.05861	8.25516	8.25516	7.40741	7.78589	7.78589	7.47549	7.80488	7.80488	8.04829	8.46626	7.10526	8.39552	6.51769
34	Pristimantis_totoroi_QCAZ58425_Cotopaxi_Pilalo	7.07804	7.07804	9.27273	9.04059	10.3814	9.81818	9.82906	9.91903	10.6024	5.04202	12.5	13.1868	12.959	6.33947	6.12245	8.0292	6.01093	6.76417	6.76417	5	5	7.66208	7.83242	7.83242	7.36648	7.86106	7.86106	6.46552	8.36364	7.96117	8.35031	6.70391	1.08893
35	Pristimantis_chinguelas_CORBIDI26764_Peru	6.77966	6.95489	7.92453	7.95455	7.14286	9.26276	5.02793	6.76329	7.14286	6.50759	6.53266	7.83133	8.04598	4	4	7.87992	7.73585	8.64662	8.83459	9.56848	9.56848	5.51181	6.5666	6.5666	6.5666	7.12946	7.12946	8.85312	8.7619	6.11814	7.17131	5.28455	5.45113	4.61538
36	Pristimantis_chinguelas_CORBIDI26771_Peru	6.77966	6.95489	7.92453	7.95455	7.14286	9.26276	5.02793	6.76329	7.14286	6.50759	6.53266	7.83133	8.04598	4	4	7.87992	7.73585	8.64662	8.83459	9.56848	9.56848	5.51181	6.5666	6.5666	6.5666	7.12946	7.12946	8.85312	8.7619	6.11814	7.17131	5.28455	5.45113	4.61538	0
37	Pristimantis_multicolor_MUTPL1756_L_PN_Yacuri	7.19512	7.30816	9.66952	9.76514	11.4165	10.7579	10.4478	11.0664	12.5	5.8952	12.0654	12.5	12.2845	6.32653	6.31365	9.5122	7.57946	9.04645	9.1687	9.60452	9.60452	7.57856	8.04878	8.04878	7.73956	8.06846	8.06846	8.50202	9.60591	8.17942	8.93855	5.78358	6.34146	6.18182	4.71698	4.71698
38	Pristimantis_multicolor_QCAZ47214_L_PN_Yacuri	7.25806	7.25806	8.68687	8.82957	11.4165	11.4919	10.4478	11.1111	12.5	3.82514	12.0654	12.5	12.2845	6.32653	6.31365	8.50202	7.47475	8.51927	8.51927	5.85366	5.85366	8.13187	7.67677	7.67677	7.15746	6.89655	6.89655	4.51977	8.88889	8.35031	8.35031	5.85859	6.06061	6.66667	3.41463	3.41463	0
39	Pristimantis_percultus_MUTPL810_L_Cajanuma	7.89793	8.00971	10.3785	10.3576	12.4736	11.5713	11.3006	11.8712	13.4615	5.86957	13.2924	13.5965	13.3621	6.73469	6.72098	10.3406	8.28258	9.74421	9.86602	10.2996	10.2996	7.94824	8.88078	8.88078	8.45588	8.53659	8.53659	8.66935	9.70516	8.40999	8.93855	6.34328	6.56934	6	4.51128	4.51128	3.28467	4.03226
40	Pristimantis_percultus_MUTPL812_L_Cajanuma	7.78589	7.89793	10.3785	10.3576	12.4736	11.5854	11.3006	11.8712	13.4615	5.86957	13.2924	13.5965	13.3621	6.73469	6.72098	10.3406	8.17073	9.7561	9.87805	10.1313	10.1313	7.94824	8.88078	8.88078	8.45588	8.53659	8.53659	8.66935	9.70516	8.42105	8.93855	6.34328	6.56934	6	4.51128	4.51128	3.28467	4.03226	0
41	Pristimantis_chomskyi_MUTPL524_L_Cerro_Toledo	7.55886	7.67327	9.45274	9.47631	10.5033	10.794	8.60927	10.1871	11.5	6.07375	12.0507	12.0455	11.8304	6.75105	6.73684	9.66543	7.70186	9.31677	9.56522	10.4869	10.4869	7.79468	8.5396	8.5396	8.5396	9.05707	9.05707	8.65191	9.125	7.5067	8.04598	5.9501	6.5513	5.60748	4.69043	4.69043	3.22581	3.33333	2.47525	2.47525
42	Pristimantis_chomskyi_QCAZ45666_ZC_Tapichalaca	7.78589	7.89793	10.1343	10.111	11.8644	11.5713	9.82906	11.4919	13.012	6.07375	12.9098	13.1868	12.959	7.36196	7.34694	10.4623	8.17073	9.63415	9.87805	10.4869	10.4869	8.7037	9.113	9.113	8.93513	9.62241	9.62241	8.65191	9.44785	8.01577	8.75233	6.15672	7.03883	6.36364	4.69043	4.69043	3.65408	4.0404	3.03767	3.03767	0.246914
43	Pristimantis_andinogigas_MUTPL359_L_PN_Podocarpus_Cajanuma	7.5495	7.66378	9.68944	9.71357	11.1354	10.7807	9.03084	11.2033	11.9701	5.85683	12.0253	12.9252	12.6949	7.78947	7.77311	9.5297	8.06452	9.55335	9.80149	10.1124	10.1124	7.96964	9.1471	9.1471	9.1471	9.4176	9.4176	9.05433	9.625	7.90885	8.62069	6.71785	6.92213	6.16822	5.25328	5.25328	3.9653	3.9501	3.70828	3.70828	1.97531	2.22222
44	Pristimantis_melanops_MUTPL599_ZC_Cerro_Plateado	7.14286	7.25707	9.88875	9.91326	10.7991	10.8642	10.2397	10.2669	11.33	6.52174	12.1086	12.3318	12.1145	7.08333	6.86071	10.0985	7.40741	9.62963	9.87654	9.94371	9.94371	7.14286	7.75862	7.75862	7.75862	8.14815	8.14815	9.47581	9.20398	7.86667	8.15939	6.46388	5.78818	6.11111	4.88722	4.88722	3.81773	4.32099	3.6855	3.6855	3.9604	4.30504	5.19159
45	Pristimantis_melanops_MUTPL645_ZC_Cerro_Plateado	7.17762	7.2904	10.0122	10.111	11.4165	11.2195	11.0874	11.2676	12.5	6.52174	12.2699	13.1579	12.931	6.93878	6.72098	10.219	7.43902	9.63415	9.7561	9.94371	9.94371	7.39372	8.15085	8.15085	7.84314	8.41463	8.41463	9.47581	9.33661	8.15789	8.56611	6.34328	5.83942	6.18182	4.88722	4.88722	3.77129	4.23387	3.76214	3.76214	3.9604	4.37424	5.19159	0
46	Pristimantis_oculolineatus_MUTPL1188_ZC_Numbala	7.77643	7.88835	10.2439	10.3448	11.8393	11.3276	11.3006	11.67	12.7404	6.50759	13.2924	13.8158	13.5776	7.55102	7.53564	9.84204	7.30816	9.257	9.37881	10.1124	10.1124	7.39372	8.99149	8.99149	8.69033	8.64799	8.64799	9.05433	9.57055	8.8042	9.68343	6.15672	6.92588	5.63636	4.87805	4.87805	4.25791	4.6371	3.76214	3.76214	3.58467	4.12621	4.44444	3.56265	3.64078
47	Pristimantis_oculolineatus_MUTPL1771_ZC_Yacuri	7.89793	8.00971	10.3659	10.468	11.8393	11.4495	11.3006	11.67	12.7404	6.72451	13.2924	13.8158	13.5776	7.55102	7.53564	9.96355	7.42996	9.37881	9.50061	10.2996	10.2996	7.57856	9.113	9.113	8.81273	8.76979	8.76979	9.25553	9.69325	8.8042	9.68343	6.34328	7.04739	5.81818	5.06567	5.06567	4.37956	4.6371	3.8835	3.8835	3.70828	4.24757	4.5679	3.6855	3.76214	0.121212
48	Pristimantis_lutzae_QCAZ32785_A_Yanuncay_Irquis	7.52427	7.63636	9.5122	9.48276	10.7822	10.5839	9.16844	9.85915	11.0577	7.37527	12.2699	12.9386	12.7155	5.71429	5.29532	9.23451	6.56934	8.75912	8.63747	8.97196	8.97196	8.31793	7.53341	7.53341	7.22154	8.40438	8.40438	7.64588	7.97546	6.43045	7.44879	5.78358	5.83232	5.09091	3.93996	3.93996	5.47445	5.04032	5.33333	5.33981	4.44994	4.61165	5.4321	5.28256	5.21845	5.69697	5.81818
49	Pristimantis_lutzae_QCAZ53728_A_PN_Cajas	6.25	6.25	7.27273	7.18686	10.7822	10.6855	9.16844	9.89899	11.0577	4.91803	12.2699	12.9386	12.7155	5.71429	5.29532	9.10931	6.46465	7.70791	7.70791	7.31707	7.31707	8.57143	7.67677	7.67677	7.15746	7.70791	7.70791	5.08475	7.27273	7.12831	7.12831	5.45455	4.84848	5.05051	2.92683	2.92683	5.04032	5.04032	5.44355	5.44355	4.16667	4.44444	5.61331	5.34979	5.24194	6.04839	6.04839	0
50	Pristimantis_sp_QCAZ45129_EO_Chillacocha	6.93431	7.04739	9.03541	9.00123	11.6034	11.3139	10.0213	11.0664	12.0192	6.94143	11.6564	12.9386	12.931	6.93878	6.51731	9.257	7.43902	8.90244	8.90244	9.7561	9.7561	7.39372	7.55177	7.55177	7.23926	8.66911	8.66911	7.8629	8.10811	6.84211	7.64925	5.97015	5.83942	5.63636	3.9548	3.9548	5.36585	5.24194	5.95383	5.96107	5.45229	5.83942	6.31188	5.29557	5.23114	6.43985	6.56136	3.2767
51	Pristimantis_gloria_KU218035_A_Gualaceo-Limon	7.04739	7.16019	9.39024	9.23645	10.9937	11.5572	10.0213	11.0664	12.2596	7.15835	11.8609	12.0614	11.8534	6.53061	6.10998	9.85401	7.91717	9.37881	9.50061	9.92509	9.92509	7.57856	7.90754	7.90754	7.72059	8.29268	8.29268	8.2495	8.46626	6.83311	7.08955	5.03731	5.95383	5.63636	3.94737	3.94737	5.35932	4.83871	6.31068	6.19684	5.81683	6.07533	6.5513	5.41205	5.4678	6.5534	6.67476	3.87879
52	Pristimantis_gloria_QCAZ16448_A_Gualaceo-Macas	7.04739	7.16019	9.5122	9.35961	11.2051	11.6788	9.8081	10.8652	12.0192	7.15835	12.0654	12.2807	12.069	6.73469	6.31365	9.73236	7.79537	9.257	9.37881	9.92509	9.92509	7.7634	8.0292	8.0292	7.84314	8.41463	8.41463	8.2495	8.34356	6.83311	7.27612	5.22388	5.83232	5.45455	3.94737	3.94737	5.48112	5.04032	6.18932	6.07533	5.69307	5.95383	6.42769	5.53506	5.58931	6.43204	6.5534	3.75758
53	Pristimantis_gloria_MUTPL223_L_Urdaneta	7.38007	7.49386	9.62963	9.5297	11.0151	11.4532	9.15033	10.2669	11.33	6.94143	11.4823	11.8834	11.674	7.5	7.06861	10.0985	8.1381	9.37115	9.49445	9.92509	9.92509	7.89474	8.37438	8.37438	8.37438	8.39506	8.39506	7.84708	8.4472	7.05726	7.60456	5.51331	5.78106	5.37037	4.32331	4.32331	5.91862	5.76132	6.26536	6.15006	5.94059	6.27306	6.5513	6.02706	6.02706	6.75676	6.87961	4.17178
54	Pristimantis_jimenezi_QCAZ45178_A_San_Antonio	8.39416	8.50547	10	9.97537	12.0507	10.9622	10.8742	12.2736	12.9808	6.07375	13.4969	12.9386	12.931	8.57143	8.14664	10.5839	8.41463	9.63415	9.7561	9.19325	9.19325	9.24214	9.58738	9.58738	9.29095	8.88078	8.88078	8.04829	8.56793	7.62155	8.92193	5.97015	7.03883	6.54545	5.4409	5.4409	6.69915	6.65323	6.80437	6.80437	6.5513	6.67476	6.54321	6.88807	6.80437	6.5534	6.67476	4.97573
55	Pristimantis_jimenezi_QCAZ46978_A_Molleturo	8.52619	8.63747	10.0122	9.98767	11.2288	10.6098	10.4701	11.4919	12.2892	6.29067	13.1148	12.5275	12.527	7.77096	7.34694	10.3532	7.93651	9.40171	9.52381	8.81801	8.81801	8.51852	9.23451	9.23451	8.93513	8.52619	8.52619	8.4507	8.70098	7.49014	8.55019	5.60748	7.16889	6.55738	5.62852	5.62852	6.34146	5.85859	6.93431	6.93431	6.55941	6.92588	6.79852	6.7734	6.691	6.68287	6.80437	5.10328
56	Pristimantis_balionotus_MUTPL180_L_Madrigal	6.63391	6.74847	8.87793	8.77627	10.0642	10.0861	8.87446	9.79592	11.0024	6.94143	11.2033	11.5813	11.3786	6.41822	5.99174	9.22509	7.14286	8.99015	8.867	9.96241	9.96241	6.91589	6.63391	6.63391	6.63391	7.88177	7.88177	7.8629	8.17844	6.64894	7.73585	5.29301	6.02706	5.15654	4.51977	4.51977	5.17241	4.70348	5.15337	5.03686	4.4665	4.6683	5.32838	4.93218	4.914	5.52147	5.64417	3.43137
57	Pristimantis_balionotus_MUTPL392_L_Abra	6.51106	6.62577	8.87793	8.77627	10.0642	10.2091	8.87446	10	11.0024	6.72451	10.9959	11.5813	11.3786	6.62526	6.19835	9.34809	7.0197	8.867	8.74384	9.77444	9.77444	6.91589	6.75676	6.75676	6.75676	7.75862	7.75862	7.8629	8.17844	6.64894	7.73585	5.29301	6.15006	5.3407	4.7081	4.7081	5.04926	4.49898	5.03067	4.914	4.34243	4.54545	5.20446	4.80888	4.79115	5.39877	5.52147	3.55392
58	Pristimantis_sp_QCAZ26642_A_San_Antonio	7.61099	7.61099	9.32203	8.83621	11.4286	11.2051	10.1996	11.4407	11.9701	6.28571	13.5881	13.4091	13.4228	9.76645	9.74576	9.5339	9.11017	10	10	8.20513	8.20513	10.6095	9.95763	9.95763	9.22747	10.5932	10.5932	7.69231	8.63158	8.95522	8.95522	7.83898	6.99153	7.20339	6.66667	6.66667	7.39958	7.39958	8.45666	8.45666	6.34573	7.20339	6.11354	7.5594	7.82241	8.45666	8.45666	6.13108
59	Pristimantis_hampatusami_QCAZ58042_EO_Buenaventura	8.20896	8.20896	10.0935	9.48767	10.7822	10.0746	9.59488	10.8652	11.0577	5.8296	13.4694	12.5	12.5	9.79592	9.77597	10.4673	9.71963	10.5066	10.3189	8.97959	8.97959	9.89899	10.0935	10.0935	9.4518	10.8411	10.8411	8.29493	9.71963	9.2	9.31174	8.64662	7.1028	6.95489	6.53061	6.53061	8.39552	8.46774	8.39552	8.39552	6.53846	7.66355	7.10173	7.60456	8.20896	8.58209	8.76866	6.90299
60	Pristimantis_hampatusami_QCAZ58044_EO_Buenaventura	9.2707	9.38272	11.4144	11.0276	11.0874	11.4815	10.1075	11.5619	11.8932	8.16777	14.1975	13.0531	13.0435	10.0823	10.0616	10.8776	11.0285	11.5242	11.4002	12.2841	12.2841	9.58647	10.0124	10.0124	9.58904	11.0012	11.0012	11.2474	11.457	9.25926	10.3578	9.92366	8.76543	7.24907	7.70713	7.70713	8.92193	8.94309	9.38272	9.2707	7.92453	8.64198	8.41709	9.01126	9.39431	9.87654	10	8.0148
61	Pristimantis_sp_QCAZ32790_A_Yanuncay-Irquis	7.52427	7.63636	10	9.85222	10.9937	11.1922	11.3006	11.4688	12.2596	7.37527	12.4744	13.3772	13.1466	7.7551	7.33198	8.99149	8.0292	9.61071	9.73236	10.0935	10.0935	9.61183	8.50547	8.50547	8.20073	9.1352	9.1352	9.05433	9.57055	7.34908	8.37989	7.46269	6.19684	6.54545	5.4409	5.4409	6.93431	7.45968	7.27273	7.16019	6.79852	6.91748	7.28395	6.51106	6.5534	7.39394	7.51515	6.05327
62	Pristimantis_verrucolatus_QCAZ46982_A_Yumate	6.92588	7.03883	9.40171	9.37115	10.5708	10.219	9.59488	10.4628	11.0577	7.37527	12.6789	12.2807	12.069	7.55102	7.12831	9.73236	7.55177	9.37881	9.50061	9.92509	9.92509	8.13309	8.38396	8.38396	8.07834	8.64799	8.64799	8.87097	9.21376	7.22733	7.82123	6.52985	5.83232	5.81818	4.88722	4.88722	5.11571	6.04839	5.70388	5.58931	5.43881	5.70388	6.2963	5.41205	5.34629	6.18932	6.31068	4.72727
63	Pristimantis_verrucolatus_QCAZ46993_A_Cochapamba	6.93431	7.04739	9.53545	9.50617	10.5708	10.3532	9.59488	10.4628	11.0577	7.59219	12.6789	12.2807	12.069	7.55102	7.12831	9.62241	7.68293	9.5122	9.63415	9.56848	9.56848	8.31793	8.27251	8.27251	7.96569	8.78049	8.78049	9.09091	9.34809	6.97368	7.82123	6.71642	5.96107	6	4.7081	4.7081	5.2439	6.04839	5.83232	5.71776	5.56931	5.83232	6.42769	5.29557	5.23114	6.31835	6.43985	4.61165
64	Pristimantis_tinguichaca_QCAZ31945_MS_PN_Sangay	6.90846	6.90846	8.31889	8.08436	10.7822	9.67185	10.2345	10.9312	11.7788	5.26316	14.1104	13.5965	13.3621	9.59184	9.16497	9.70537	7.95848	9.02778	8.85417	6.59722	6.59722	8.90538	8.65052	8.65052	8.21678	9.375	9.375	5.76923	8.13149	8.28729	9.18367	7.47664	6.22837	6.55738	3.81944	3.81944	6.56304	7.67677	7.08117	7.08117	5.68384	6.40138	6.73759	6.67838	6.73575	7.25389	7.4266	5.18135
65	Pristimantis_tinguichaca_QCAZ40582_MS_PN_Sangay	7.28745	7.28745	8.92495	8.65979	10.7822	10.5263	10.2345	10.9533	11.7788	5.52486	14.1104	13.5965	13.3621	9.59184	9.16497	10.1626	8.92495	9.77597	9.5723	7.88177	7.88177	9.67033	9.33063	9.33063	8.82957	10.1833	10.1833	6.28571	8.72211	9.20245	9.20245	7.70791	6.89655	7.09939	4.92611	4.92611	7.69231	7.69231	8.09717	8.09717	6.69456	7.50507	7.93319	7.2314	7.28745	8.2996	8.2996	5.66802
66	Pristimantis_sp_QCAZ53999_ZC_Romerillos	8.09717	8.09717	9.12779	8.86598	12.2622	12.3482	10.2345	12.3732	12.5	7.73481	14.5194	13.3772	13.1466	8.36735	8.35031	10.1626	8.92495	9.5723	9.5723	7.38916	7.38916	9.23077	8.92495	8.92495	8.21355	8.35031	8.35031	7.42857	8.72211	8.99796	8.99796	7.50507	7.30223	7.50507	6.89655	6.89655	6.68016	6.68016	6.68016	6.68016	6.06695	6.69371	6.47182	8.05785	8.09717	7.48988	7.48988	5.66802
67	Pristimantis_versicolor_KU218096_L_Abra	7.64563	7.75758	10	9.60591	11.4165	10.8273	10.661	11.8712	12.5	7.37527	14.5194	14.0351	13.7931	8.97959	8.9613	10.3281	8.51582	10.4623	10.5839	10.4673	10.4673	8.87246	8.26245	8.26245	7.95594	9.257	9.257	9.25553	9.07975	8.26772	9.12477	8.95522	6.19684	6.72727	5.25328	5.25328	6.93431	8.46774	6.54545	6.43204	6.18047	6.67476	6.91358	6.51106	6.79612	7.39394	7.51515	6.41646
68	Pristimantis_versicolor_MUTPL494_L_Madrigal	7.76699	7.87879	9.87805	9.48276	11.4165	10.8273	10.4478	12.0724	12.7404	7.37527	14.3149	13.8158	13.5776	8.77551	8.75764	10.4496	8.63747	10.5839	10.7056	10.6542	10.6542	9.0573	8.14095	8.14095	7.83354	9.1352	9.1352	9.25553	8.95706	8.39895	9.31099	8.76866	6.31835	6.90909	5.06567	5.06567	6.81265	8.26613	6.66667	6.5534	6.30408	6.79612	7.03704	6.63391	6.91748	7.51515	7.63636	6.2954
69	Pristimantis_atillo_QCAZ42488_MS_Lagunas_de_Atillo	7.02811	7.02811	8.4507	7.97546	10.7822	10.6426	9.8081	10.664	11.2981	5.40541	13.9059	13.3772	13.1466	8.16327	8.14664	9.87903	8.65191	9.69697	9.69697	7.72947	7.72947	9.23077	8.04829	8.04829	7.33198	8.48485	8.48485	5.58659	8.2495	8.92495	8.92495	7.47475	6.63984	6.86869	5.31401	5.31401	6.4257	6.45161	6.4257	6.4257	6.0166	6.84105	6.8323	7.17213	7.42972	7.63052	7.63052	5.42169
70	Pristimantis_atillo_QCAZ42498_MS_PN_Sangay	6.97211	6.97211	8.38323	7.91075	10.7822	10.5578	9.8081	10.664	11.2981	5.29101	13.9059	13.3772	13.1466	8.16327	8.14664	9.8	8.58283	9.61924	9.61924	7.58294	7.58294	9.23077	7.98403	7.98403	7.27273	8.41683	8.41683	5.46448	8.18363	8.85312	8.85312	7.47475	6.58683	6.86869	5.21327	5.21327	6.3745	6.45161	6.3745	6.3745	5.96708	6.78643	6.77618	7.11382	7.37052	7.56972	7.56972	5.37849
71	Pristimantis_teslai_MUTPL1484_Tungurahua_Sendero_Platupamba	12.3171	12.5457	15.0735	14.9015	11.9403	16.3814	10.7527	11.7647	12.1359	16.269	14.433	13.0531	13.0435	8.43621	8.41889	14.7741	13.5697	15.0367	15.2812	17.3832	17.3832	10.987	13.7973	13.7973	13.7087	13.7087	13.7087	17.1026	14.3033	11.8734	9.38086	10.1504	11.7216	9.70696	13.5084	13.5084	11.2469	7.11382	10.5968	10.4878	11.2485	11.2195	11.6049	11.5479	11.5854	11.9367	12.0585	10.8273
72	Pristimantis_teslai_QCAZ46213_Tungurahua_Llanganatillo	8.04829	8.04829	9.47581	9.01639	12.2622	12.2736	11.0874	12.0968	12.5	6.52174	14.5194	13.5965	13.5776	8.77551	8.75764	10.5051	9.27419	10.1215	10.1215	7.76699	7.76699	9.23077	8.87097	8.87097	8.16327	8.90688	8.90688	6.74157	8.87097	9.14634	9.14634	7.67677	6.85484	7.07071	6.31068	6.31068	7.04225	7.05645	6.23742	6.23742	6.23701	6.65323	7.05394	7.80287	8.04829	7.84708	7.84708	5.6338
73	Pristimantis_sp_QCAZ45029_MS_PN_Sangay	9.23423	9.23423	10.3837	9.65517	12.6126	12.6126	11.5124	12.6411	12.5	6.10687	15.5756	14.3182	14.2212	9.48081	9.45946	11.086	9.93228	10.8844	10.8844	7.18954	7.18954	10.6818	9.93228	9.93228	9.15332	9.75057	9.75057	8.8	10.8352	10.0228	10.0228	9.25508	8.12641	8.35214	6.53595	6.53595	7.43243	7.43243	7.43243	7.43243	6.54206	7.44921	7.22611	8.52535	8.78378	8.78378	8.78378	7.20721
74	Pristimantis_atratus_MUTPL1701_MS_Tinajillas	8.62697	8.73786	9.40171	9.37115	11.6279	10.9622	11.3006	12.4748	12.9808	8.26087	13.6735	13.3772	13.1466	7.7551	7.33198	10.4496	9.37881	9.74421	9.86602	8.98876	8.98876	9.40959	9.24574	9.24574	8.94608	9.50061	9.50061	7.8629	9.09091	8.54139	9.68343	6.15672	7.42092	7.81818	5.26316	5.26316	7.06456	7.25806	7.64563	7.53341	7.42574	7.16889	7.911	6.76507	6.68287	7.28155	7.40291	5.21212
75	Pristimantis_atratus_MUTPL1703_MS_Tinajillas	8.92608	9.05292	10.084	9.97191	11.7773	11.8881	10.5832	11.609	11.9512	8.88889	13.6364	12.6667	12.4454	8.05785	7.62887	11.2971	10.2098	10.3497	10.6294	10.3687	10.3687	10.1996	9.63687	9.63687	9.63687	9.79021	9.79021	8.33333	9.60452	9.0379	9.4162	6.54397	8.10056	8.58896	6.25	6.25	8.11189	7.7551	8.21727	8.08926	8.47458	8.08926	9.0268	7.57363	7.53138	8.21727	8.21727	5.98053
76	Pristimantis_chusquea_MUTPL321_ZC_Abra	8.6165	8.72727	10.3659	10.3448	12.4736	11.4355	11.0874	13.4809	13.9423	8.24295	13.9059	13.1579	12.931	8.16327	7.73931	11.0571	9.00243	10.219	10.3406	10.8411	10.8411	9.42699	9.59903	9.59903	9.30233	9.50061	9.50061	8.85312	9.32515	8.39895	9.49721	6.52985	7.53341	7.45455	6.5666	6.5666	6.81265	7.25806	7.27273	7.28155	7.16934	7.16019	7.65432	7.24816	7.16019	7.39394	7.51515	5.44794
77	Pristimantis_chusquea_MUTPL321_ZC_Abra	8.62697	8.73786	10.3785	10.3448	12.5	11.4495	11.1111	13.3065	13.7349	8.24295	13.9344	13.1868	12.959	8.17996	7.7551	11.0706	9.0134	10.2314	10.3532	10.8411	10.8411	9.44444	9.61071	9.61071	9.30233	9.5122	9.5122	8.85312	9.33661	8.40999	9.51493	6.54206	7.54258	7.46812	6.5666	6.5666	6.82095	7.27273	7.28155	7.2904	7.16934	7.16889	7.65432	7.24816	7.16889	7.40291	7.52427	5.45455
78	Pristimantis_translucidus_MUTPL220_ZC_Tapichalaca	8.31296	8.42491	9.20245	9.02349	11.465	10.7843	9.63597	11.3131	12.0773	8.061	12.5257	13.4361	13.2035	7.78689	7.36196	9.9022	8.57843	10.5392	10.6618	9.60452	9.60452	9.27644	9.1687	9.1687	8.96806	9.68137	9.68137	8.70445	9.50617	8.33333	9.53271	5.80524	6.96822	6.75182	5.66038	5.66038	6.84597	6.68016	7.32601	7.32601	6.69975	6.95971	7.31103	6.53514	6.71551	7.31707	7.43902	5.12195
79	Pristimantis_translucidus_MUTPL220_ZC_Tapichalaca	8.07453	8.18859	8.85287	8.75	10.7456	10.3362	9.73451	11.25	12.0301	8.02603	12.5	12.9841	12.7517	7.39958	6.96203	9.68944	8.34371	10.2117	10.4608	9.56848	9.56848	8.7619	8.57143	8.57143	8.57143	9.21544	9.21544	8.66935	9.03388	7.6716	8.65385	5.39499	6.8323	6.5666	5.6391	5.6391	6.59204	6.26305	6.94789	6.94789	6.69975	6.69975	7.31103	6.45161	6.45161	6.93928	7.0632	4.83271
[truncated: 31 more columns]
