# Supplementary material for: Three new Pristimantis species in the subgenus Huicundomantis (Amphibia: Anura: Strabomantidae) from Reserva Biológica Cerro Plateado, southern Ecuador
Source: PeerJ. 2026 Mar 11;14:e20930. doi: 10.7717/peerj.20930 (PMC12988727; doi:10.7717/peerj.20930)
Supplement: Supplemental Information 3 [file peerj-14-20930-s003.fas]

>MUTPL599 [organism=Pristimantis melanops] [country=Ecuador: Zamora Chinchipe, Reserva Cerro Plateado] [specimen-voucher=MUTPL599] [collection-date=2019-01-18] [type material=holotype of Pristimantis melanops]
CAGGTTTGGTCCTAGCCTTGAAATCAGTTTTTTCTTAACTTACACATGCAAGTCTCCGCGCACCCGTGAAAATGCCCTTC
CCCCCACCTGGGGGGAAGGAGCTGATATCAGGCACAAACTACCCATGACATCTAGCCACGCCACACCCACAAGGGACCAC
AGCAGTGATTAACATTAAAAATAAACGTCAGTTTGACTTAGCCAATGAAAACAGAGCCGGCCAATCTGGTGCCAGCCGCC
GCGGTTACACCATAGACTCAAATTGATTTTAACACGGCGTAAAGCGTGATTAAAGAAAAATAAAATTCTGGGGTCAAACC
TAGACTAAGCTGTAGAACGCTTGTCTTTTAGAAGCCCTACCTCGAAAGATACCCCAACCCACCAACTTGAACTCACAACA
ACTGGAACACAAACTGGGATTAGATACCCCACTATGTCTAGTCGCAAACTTTAACTTACTTCCTCATCGCCAGGGGACTA
CGAGCAAAGCTTAAAACCCAAAGGACTTGACGGTACCCCACATCCTTCTAGAGGAGCCTGTCCTATAACCGATACCCCTC
GTTCAACCTCACCATTTTTAGTCTATCAGCCTGTATACTTCCGTCGTCAGCCTACCGCGTGAGCGAATAGTAAGCTTAAT
GTCACCCACCAATACGTCAGGTCAAAGTGCAGCAAATAAAATGGCAAGAGATGGGCTACACTTTCTACTTTAGAATACAC
GAAAAACTATGTGAAACCATACTTAGAAGGTGGATTTAGCAGTAAGAGGGGAATAGAATGCCCCACTTAACCCGGCACTG
GGGTGTGTACACACCGCCCGTCACCCTCTTCAACAAACTTCACCCAGTATCTAACACCCAACTACTAAATAGAAGAGGTA

>MUTPL645 [organism=Pristimantis melanops] [country=Ecuador: Zamora Chinchipe, Reserva Cerro Plateado] [specimen-voucher=MUTPL645] [collection-date=2019-03-27] [type material=paratype of Pristimantis melanops]
GGTTTGGTCCTAGCCTTGAAATCAGTTTTTTCTTAACTTACACATGCAAGTCTCCGCGCACCCGTGAAAATGCCCTTCCC
CCCACCTGGGGGGAAGGAGCTGATATCAGGCACAAACTACCCATGACATCTAGCCACGCCACACCCACAAGGGACCACAG
CAGTGATTAACATTAAAAATAAACGTCAGTTTGACTTAGCCAATGAAAACAGAGCCGGCCAATCTGGTGCCAGCCGCCGC
GGTTACACCATAGACTCAAATTGATTTTAACACGGCGTAAAGCGTGATTAAAGAAAAATAAAATTCTGGGGTCAAACCTA
GACTAAGCTGTAGAACGCTTGTCTTTTAGAAGCCCTACCTCGAAAGATACCCCAACCCACCAACTTGAACTCACAACAAC
TGGAACACAAACTGGGATTAGATACCCCACTATGTCTAGTCGCAAACTTTAACTTACTTCCTCATCGCCAGGGGACTACG
AGCAAAGCTTAAAACCCAAAGGACTTGACGGTACCCCACATCCTTCTAGAGGAGCCTGTCCTATAACCGATACCCCTCGT
TCAACCTCACCATTTTTAGTCTATCAGCCTGTATACTTCCGTCGTCAGCCTACCGCGTGAGCGAATAGTAAGCTTAATGT
CACCCACCAATACGTCAGGTCAAAGTGCAGCAAATAAAATGGCAAGAGATGGGCTACACTTTCTACTTTAGAATACACGA
AAAACTATGTGAAACCATACTTAGAAGGTGGATTTAGCAGTAAGAGGGGAATAGAATGCCCCACTTAACCCGGCACTGGG
GTGTGTACACACCGCCCGTCACCCTCTTCAACAAACTTCACCCAGTATCTAACACCCAACTACTAAATAGAAGA

>MUTPL616 [organism=Pristimantis plateado] [country=Ecuador: Zamora Chinchipe, Reserva Cerro Plateado] [specimen-voucher=MUTPL616] [collection-date=2019-01-18] [type material=paratype of Pristimantis plateado]
GGTTTGGTCCTAGCCTTGAAATCAATTCTTTCTTTACTTACACATGCAAGTTTCCGCACCCCCGTGAATACGCCCTTCCA
CCCCTCAAGGACTAAGGAGCTGATATCAGGTATATACCCAAGACATCTAGCCACGCCACACCCACACGGGCACTCAGCAG
TGATCAACATTAAAAATAAACGTCAGTTTGAATTAGCCAATGAAAAAAGAGCCGGCCAATCTGGTGCCAGCCGCCGCGGT
TACACCACGTGGCTCAAATTGATTTTAACACGGCGTAAAGCGTGATTAAAGAAAATAAAATTCTGAGGCCAAACTTAAAC
TAAGCTGTAAAACGCCTGTTCTTAGAAGCCCTATCTCGAAAGATGCCTCAACTTATCAACTTGAACACACGACAACTAGA
GCACAAACTGGGATTAGATACCCCACTATGTCTAGTCGTAAACTTTAACTTACCCCTCAATCGCCCGGGAACTACGAGCT
AAGCTTAAAACCCAAAGGACTTGACGGTGCCCCACATCCCCCTAGAGGAGCCTGTCCTGTAACCGATACCCCCCGTTCAA
CCTCACCATTTTTAGTCTTTCAGCCTGTATACTTCCGTCGCCAGCTTACCGCGTGAGCGAAAAGTAAGCTAAATGTCACC
CATCAATACGTCAGGTCAAAGTGCAGCAAATAAAATGGCAAGAGATGGGCTACACTCTCTATTATAGAATAAACGAAAAA
TTATGTGAAACCATACTTAGAAGGTGGATTTAGTAGTAAGAAGGGGGTAGAGTACCCTTCTTAACCTGGCACTGGGGTGT
GTACACACCGCCCGTCACCCTCTTCAACAAACCCTAACCCAGTATTTA

>MUTPL648 [organism=Pristimantis plateado] [country=Ecuador: Zamora Chinchipe, Reserva Cerro Plateado] [specimen-voucher=MUTPL648] [collection-date=2019-03-27] [type material=holotype of Pristimantis plateado]
CAGGTTTGGTCCTAGCCTTGAAATCAATTCTTTCTTTACTTACACATGCAAGTTTCCGCACCCCCGTGAATACGCCCTTC
CACCCCTCAAGGACTAAGGAGCTGATATCAGGTATATACCCAAGACATCTAGCCACGCCACACCCACACGGGCACTCAGC
AGTGATCAACATTAAAAATAAACGTCAGTTTGAATTAGCCAATGAAAAAAGAGCCGGCCAATCTGGTGCCAGCCGCCGCG
GTTACACCACGTGGCTCAAATTGATTTTAACACGGCGTAAAGCGTGATTAAAGAAAATAAAATTCTGAGGCCAAACTTAA
ACTAAGCTGTAAAACGCCTGTTCTTAGAAGCCCTATCTCGAAAGATGCCTCAACTTATCAACTTGAACACACGACAACTA
GAGCACAAACTGGGATTAGATACCCCACTATGTCTAGTCGTAAACTTTAACTTACCCCTCAATCGCCCGGGAACTACGAG
CTAAGCTTAAAACCCAAAGGACTTGACGGTGCCCCACATCCCCCTAGAGGAGCCTGTCCTGTAACCGATACCCCCCGTTC
AACCTCACCATTTTTAGTCTTTCAGCCTGTATACTTCCGTCGCCAGCTTACCGCGTGAGCGAAAAGTAAGCTAAATGTCA
CCCATCAATACGTCAGGTCAAAGTGCAGCAAATAAAATGGCAAGAGATGGGCTACACTCTCTATTATAGAATAAACGAAA
AATTATGTGAAACCATACTTAGAAGGTGGATTTAGTAGTAAGAAGGGGGTAGAGTACCCTTCTTAACCTGGCACTGGGGT
GTGTACACACCGCCCGTCACCCTCTTCAACAAACCCTAACCCAGTATTTA

>MUTPL647 [organism=Pristimantis verrucosus] [country=Ecuador: Zamora Chinchipe, Reserva Cerro Plateado] [specimen-voucher=MUTPL647] [collection-date=2019-03-27] [type material=paratype of Pristimantis verrucosus]
GTTTGGTCCCAGCCTTGAAATCAATTTTTTCTTTACTTACACATGCAAGCATCCGCACCCCCGTGAATACGCCCTTCCAC
CCCTCAAGGGGAAAGGAGCTGATATCAGGCATACACCCAAGACATCTAGCCACGCCACACCCATACGGGCACTCAGCAGT
GATCAACATTAAAAATAAACGTCAGTTTGAATTAGCCAATGAAAACAGAGCCGGCCAATCTGGTGCCAGCCGCCGCGGTT
ACACCACGTGGCTCAAATTGATTTTAACACGGCGTAAAGCGTGATTAAAGAAAAATAATATTCTGAGGCCAAACTTAAAC
TGAGCTGTAAAACGCCTGTTTTTTAGAAGACCTATCTCGAAAGATGCCTCAATCTATCAACTTGAACACACGACAACTAG
AACACAAACTGGGATTAGATACCCCACTATGCCTAGTCGTAAACTTTAACTTACCCCTCAATCGCCCGGGAACTACGAGC
TAAGCTTAAAACCCAAAGGACTTGACGGTGCCCCACATCCTTCTAGAGGAGCCTGTCCTATAACCGACACCCCCCGTTTA
ACCTCACCATTTTTAGTCTTTCAGCCTGTATACTTCCGTCGCCAGCTTACCGCGTGAGCGAAAAAGTAAGCTAAATGTCA
CCCATCAATACGTCAGGTCAAAGTGCAGCAAATAAAATGGCAAGAGATGGGCTACACTTTCTATTATAGAATATACGAAA
AACTATGTGAAACCATAATTAGAAGGTGGATTTAGTAGTAAGAAGAGAATAGAATGCCCTTCTTAACCCGGCACTGGGGT
GTGTACACACCGCCCGTCACCCTCTTCAACAAACCCTAACCTAGTATTTAACACCAAACTACTTAATAGAAGAGGTAAGT
CGTAACATGGTAAT

>MUTPL650 [organism=Pristimantis verrucosus] [country=Ecuador: Zamora Chinchipe, Reserva Cerro Plateado] [specimen-voucher=MUTPL650] [collection-date=2019-03-29] [type material=holotype of Pristimantis verrucosus]
CAGGTTTGGTCCCAGCCTTGAAATCAATTTTTTCTTTACTTACACATGCAAGCATCCGCACCCCCGTGAATACGCCCTTC
CACCCCTCAAGGGGAAAGGAGCTGATATCAGGCATACACCCAAGACATCTAGCCACGCCACACCCATACGGGCACTCAGC
AGTGATCAACATTAAAAATAAACGTCAGTTTGAATTAGCCAATGAAAACAGAGCCGGCCAATCTGGTGCCAGCCGCCGCG
GTTACACCACGTGGCTCAAATTGATTTTAACACGGCGTAAAGCGTGATTAAAGAAAAATAATATTCTGAGGCCAAACTTA
AACTGAGCTGTAAAACGCCTGTTTTTTAGAAGACCTATCTCGAAAGATGCCTCAATCTATCAACTTGAACACACGACAAC
TAGAACACAAACTGGGATTAGATACCCCACTATGCCTAGTCGTAAACTTTAACTTACCCCTCAATCGCCCGGGAACTACG
AGCTAAGCTTAAAACCCAAAGGACTTGACGGTGCCCCACATCCTTCTAGAGGAGCCTGTCCTATAACCGATACCCCCCGT
TCAACCTCACCATTTTTAGTCTTTCAGCCTGTATACTTCCGTCGCCAGCTTACCGCGTGAGCGAAAAAGTAAGCTAAATG
TCACCCATCAATACGTCAGGTCAAAGTGCAGCAAATAAAATGGCAAGAGATGGGCTACACTTTCTATTATAGAATATACG
AAAAACTATGTGAAACCATAATTAGAAGGCGGATTTAGTAGTAAGAAGAGAATAGAATGCCCTTCTTAACCTGGCACTGG
GGTGTGTACACACCGCCCGTCACCCTCTTCAACAAACCCTAACCTAGTATTTAACACCAAACTACTTAATAGAAGAGGTA
AGTCGTA

>MUTPL651 [organism=Pristimantis verrucosus] [country=Ecuador: Zamora Chinchipe, Reserva Cerro Plateado] [specimen-voucher=MUTPL651] [collection-date=2019-03-29] [type material=paratype of Pristimantis verrucosus]
GGTTTGGTCCCAGCCTTGAAATCAATTTTTTCTTTACTTACACATGCAAGCATCCGCACCCCCGTGAATACGCCCTTCCA
CCCCTCAAGGGGAAAGGAGCTGATATCAGGCATACACCCAAGACATCTAGCCACGCCACACCCATACGGGCACTCAGCAG
TGATCAACATTAAAAATAAACGTCAGTTTGAATTAGCCAATGAAAACAGAGCCGGCCAATCTGGTGCCAGCCGCCGCGGT
TACACCACGTGGCTCAAATTGATTTTAACACGGCGTAAAGCGTGATTAAAGAAAAATAATATTCTGAGGCCAAACTTAAA
CTGAGCTGTAAAACGCCTGTTTTTTAGAAGACCTATCTCGAAAGATGCCTCAATCTATCAACTTGAACACACAACAACTA
GAACACAAACTGGGATTAGATACCCCACTATGCCTAGTCGTAAACTTTAACTTACCCCTCAATCGCCCGGGAACTACGAG
CTAAGCTTAAAACCCAAAGGACTTGACGGTGCCCCACATCCTTCTAGAGGAGCCTGTCCTATAACCGATACCCCCCGTTC
AACCTCACCATTTTTAGTCTTTCAGCCTGTATACTTCCGTCGCCAGCTTACCGCGTGAGCGAAAAAGTAAGCTAAATGTC
ACCCATCAATACGTCAGGTCAAAGTGCAGCAAATAAAATGGCAAGAGATGGGCTACACTTTCTATTATAGAATATACGAA
RAACTATGTGAAACCATAATTAGAAGGCGGATTTAGTAGTA
