# Supplementary material for: Three new Pristimantis species in the subgenus Huicundomantis (Amphibia: Anura: Strabomantidae) from Reserva Biológica Cerro Plateado, southern Ecuador
Source: PeerJ. 2026 Mar 11;14:e20930. doi: 10.7717/peerj.20930 (PMC12988727; doi:10.7717/peerj.20930)
Supplement: Supplemental Information 4 [file peerj-14-20930-s004.xlsx]

## Sheet: FUTPL
FUTPL-A	fieldNumber	catalogNumber	Audio file name	Order	Family	Species	Date	Time	Country	Province	Locality	Toponym	Wpn	Longitud	Latitud	Altitude	Call function	Case	No. indiv.	Background Species	Microhabitat	Distance (m)	Water temperature °C	Air temperature °C	Air humidity %	Wind speed (1-5)	Collector	Recorder	Microphone	Frog seen	Playback Used?	Duration full file (sec)	Duration fonoteca file (sec)	Observations	Quality (1best-5worst)	Type
FUTPL-A-01189	no	no	LS111606.WAV	Anura	Strabomantidae	Pristimantis verrucosus	2025-09-25	18:16:00	Ecuador	Zamora Chinchipe		Reserva Biológica Cerro Plateado - Mirador	9	-4.6467	-78.8771	2515.35	advertisment	individual	1	unknown Pristimantis	in a bromelia	1	n.a.	12	97.5	3	Paul Szekely	Olympus LS11	RODE NTG2	no	no	131	107		2	manual
FUTPL-A-01191	no	no	LS111608.WAV	Anura	Strabomantidae	Pristimantis verrucosus	2025-09-25	18:45:00	Ecuador	Zamora Chinchipe		Reserva Biológica Cerro Plateado - Mirador	9	-4.6467	-78.8771	2515.35	advertisment	individual	1	no	in a bromelia	1	n.a.	12	98	3	Paul Szekely	Olympus LS11	RODE NTG2	no	no	47	34		3	manual
FUTPL-A-01193	4143	MUTPL-A-2015	LS111609.WAV	Anura	Strabomantidae	Pristimantis verrucosus	2025-09-25	18:52:00	Ecuador	Zamora Chinchipe		Reserva Biológica Cerro Plateado - Mirador	10	-4.64669	-78.877	2516.31	advertisment	individual	1	no	outside, on a bromelia leaf	1	n.a.	12	98.5	3	Paul Szekely	Olympus LS11	RODE NTG2	no	no	113	67	frog found but not actually seen calling	1	manual
FUTPL-A-01194	4143	MUTPL-A-2015	LS111615.WAV	Anura	Strabomantidae	Pristimantis verrucosus	2025-09-27	22:28:00	Ecuador	Zamora Chinchipe		Reserva Biológica Cerro Plateado - Mirador	10	-4.64669	-78.877	2516.31	distress	individual	1	no	in the lab	0.2	n.a.	21	71.5	0	Paul Szekely	Olympus LS11	no	yes	no	61	54	call caused by slight touching on the feet with metal tweezers during photographing	1	manual
FUTPL-A-01195	4145	MUTPL-A-2017	LS111612.WAV	Anura	Strabomantidae	Pristimantis verrucosus	2025-09-25	19:23:00	Ecuador	Zamora Chinchipe		Reserva Biológica Cerro Plateado - Mirador	11	-4.6467	-78.8772	2515.58	advertisment	individual	1	Pristimantis verrucosus	outside, on a bromelia leaf	0.2	n.a.	12	99.5	3	Paul Szekely	Olympus LS11	RODE NTG2	yes	no	261	229		1	manual
