# Supplementary material for: Three new Pristimantis species in the subgenus Huicundomantis (Amphibia: Anura: Strabomantidae) from Reserva Biológica Cerro Plateado, southern Ecuador
Source: PeerJ. 2026 Mar 11;14:e20930. doi: 10.7717/peerj.20930 (PMC12988727; doi:10.7717/peerj.20930)
Supplement: Supplemental Information 5 [file peerj-14-20930-s005.fas]

>MUTPL599 [organism=Pristimantis melanops] [country=Ecuador: Zamora Chinchipe, Reserva Cerro Plateado] [specimen-voucher=MUTPL599] [collection-date=2019-01-18] [type material=holotype of Pristimantis melanops]
TTTAAAATCCAATATTGACCCCTTTAATCCCACTGAGAATTTCTATATCATATAGAACATTTTATGCTAAAACTAGTAAC
AAGAGAAAACCCTCTCCCCATGCAAACACAAGCCAGCAAGAACCCATCACTGGCAATTAACAGGCCTAGACAAAAGTAGT
AACATAACTAGAAAACCCTACTTCTAACAACTGTTAACCTAACACCAGAGCATTTCAGGAAAGATTAAAAGAAAAAGAAG
GAACTCGGCAAACACTAGTCCCGCCTGTTTACCAAAAACATCGCCTCTTGCTCCCATGAGAGGTCAAGCCTGCCCAGTGA
CTTTGTTCAACGGCCGCGGTATCCTAACCGTGCGAAGGTAGCGTAATCACTTGTTTTCTAAATAAAGACCAGTATGAATG
GCATCACGAGGACTAAACTGTCTCCTTTTTCCAATCAGTGAACCTAATCTCCCCGTGAAGAAGCGGGGATTATTACATAA
GACGAGAAGACCCTATGGAGCTTAAAACATTATAACATCTGCCACCAAACTTCAACCACTCAGGTATCTCCCCAAATGGC
ACTTTGATTTTATGTTTTCGGTTGGGGTGACCGCGGAGAAAAATTGATCCTCCGCAATGAAGGGGGTTCCCCTTAAACAA
TAAGCTACATCTTTATGTATCAATAAATTGACATCCATTGACCCAATAACTTGATTAACGAACCAAGTTACCCTAGGGAT
AACAGCGCAATCCACTTTGAGAGCCCTTATCGACAAGTGGGCTTACGACCTCGATGTTGGATCGGGGTACCCCGGTGGTG
TAGTCGCTACTAAAGGTTCGTTTGTTCAACGATTAAAACCCTACGTGATCTG

>MUTPL645 [organism=Pristimantis melanops] [country=Ecuador: Zamora Chinchipe, Reserva Cerro Plateado] [specimen-voucher=MUTPL645] [collection-date=2019-03-27] [type material=paratype of Pristimantis melanops]
ATCATGTTTACATCAATTTAAAATCCAATATTGACCCCTTTAATCCCACTGAGAATTTCTATATCATATAGAACATTTTA
TGCTAAAACTAGTAACAAGAGAAAACCCTCTCCCCATGCAAACACAAGCCAGCAAGAACCCATCACTGGCAATTAACAGG
CCTAGACAAAAGTAGTAACATAACTAGAAAACCCTACTTCTAACAACTGTTAACCTAACACCAGAGCATTTCAGGAAAGA
TTAAAAGAAAAAGAAGGAACTCGGCAAACACTAGTCCCGCCTGTTTACCAAAAACATCGCCTCTTGCTCCCATGAGAGGT
CAAGCCTGCCCAGTGACTTTGTTCAACGGCCGCGGTATCCTAACCGTGCGAAGGTAGCGTAATCACTTGTTTTCTAAATA
AAGACCAGTATGAATGGCATCACGAGGACTAAACTGTCTCCTTTTTCCAATCAGTGAACCTAATCTCCCCGTGAAGAAGC
GGGGATTATTACATAAGACGAGAAGACCCTATGGAGCTTAAAACATTATAACATCTGCCACCAAACTTCAACCACTCAGG
TATCTCCCCAAATGGCACTTTGATTTTATGTTTTCGGTTGGGGTGACCGCGGAGAAAAATTGATCCTCCGCAATGAAGGG
GGTTCCCCTTAAACAATAAGCTACATCTTTATGTATCAATAAATTGACATCCATTGACCCAATAACTTGATTAACGAACC
AAGTTACCCTAGGGATAACAGCGCAATCCACTTTGAGAGCCCTTATCGACAAGTGGGCTTACGACCTCGATGTTGGATCG
GGGTACCCCGGTGGTGTAGTCGCTACTAAAGGTTCGTTTGTTCAACGATTAAAACCCTACGTGAT

>MUTPL616 [organism=Pristimantis plateado] [country=Ecuador: Zamora Chinchipe, Reserva Cerro Plateado] [specimen-voucher=MUTPL616] [collection-date=2019-01-18] [type material=paratype of Pristimantis plateado]
TGTTCCATAAATTTAAAACCCCTTATTGACCCCTTTAATTGTATCGAGAATTTCTATAAAATATAGAACCTTTTATGCTA
AAACTAGTAACAAGAGAAACCTCTCTCCCAATGCAAACATAAGCCAGCAAGAACCCCTCACTGGCAACTAACAGACCTAA
AAAGTAATAACCTCACTAGAAAACCCTACTCCACGCAACTGTTAACCTAACACCAGAGCATTTCAAGAAAGATTAAAAGA
AAAAGAAGGAACTCGGCAAACATTAGTCCCGCCTGTTTACCAAAAACATCGCCTCTTGTTCACCTATAAGAGGTCAAGCC
TGCCCAGTGACCTTGTTCAACGGCCGCGGTATCCTAACCGTGCGAAGGTAGCGTAATCACTTGTTTTCTAAATAAAGACC
AGTATGAAAGGCATCACGAGGACTGAACTGTCTCCTTTTTCTAATCAGTGAAACTAATCTCCCCGTGAAGAAGCGGGGAT
TATTATATAAGACGAGAAGACCCTATGGAGCTTAAAACATTATAACATCTGCCACCCACTTTTAACCACTCAGGTACCCC
TCCCCAACAGCACTTTGATTTTATGTTTTCGGTTGGGGTGACCGTGGAGAAAAACTGATCCTCCGCGATGAAAGGAACTT
CCCCTAAACAATAAGCTACACCTTTATGTATTAATAAATTAACATCCATTGACCCAATAATTTGATTAACGAACCAAGTT
ACCCTAGGGATAACAGCGCAATCCACTTTAAGAGCCCCTATCGACAAGTGGGCTTACGACCTCGATGTTGGATCGGGGTA
TCCTAGTGGTGCAGCCGCTACTAAAGGTTCGTTTGTTCAACGATTAAAACCCTAC

>MUTPL648 [organism=Pristimantis plateado] [country=Ecuador: Zamora Chinchipe, Reserva Cerro Plateado] [specimen-voucher=MUTPL648] [collection-date=2019-03-27] [type material=holotype of Pristimantis plateado]
TGTTCCATAAATTTAAAACCCCTTATTGACCCCTTTAATTGTATCGAGAATTTCTATAAAATATAGAACCTTTTATGCTA
AAACTAGTAACAAGAGAAACCTCTCTCCCAATGCAAACATAAGCCAGCAAGAACCCCTCACTGGCAACTAACAGACCTAA
AAAGTAATAACCTCACTAGAAAACCCTACTCCACGCAACTGTTAACCTAACACCAGAGCATTTCAAGAAAGATTAAAAGA
AAAAGAAGGAACTCGGCAAACATTAGTCCCGCCTGTTTACCAAAAACATCGCCTCTTGTTCACCTATAAGAGGTCAAGCC
TGCCCAGTGACCTTGTTCAACGGCCGCGGTATCCTAACCGTGCGAAGGTAGCGTAATCACTTGTTTTCTAAATAAAGACC
AGTATGAAAGGCATCACGAGGACTGAACTGTCTCCTTTTTCTAATCAGTGAAACTAATCTCCCCGTGAAGAAGCGGGGAT
TATTATATAAGACGAGAAGACCCTATGGAGCTTAAAACATTATAACATCTGCCACCCACTTTTAACCACTCAGGTACCCC
TCCCCAACAGCACTTTGATTTTATGTTTTCGGTTGGGGTGACCGTGGAGAAAAACTGATCCTCCGCGATGAAAGGAACTT
CCCCTAAACAATAAGCTACACCTTTATGTATTAATAAATTAACATCCATTGACCCAATAATTTGATTAACGAACCAAGTT
ACCCTAGGGATAACAGCGCAATCCACTTTAAGAGCCCCTATCGACAAGTGGGCTTACGACCTCGATGTTGGATCGGGGTA
TCCTAGTGGTGCAGCCGCTACTAAAGGTTCGTTTGTTCAACGATTAAAACCCTACT

>MUTPL647 [organism=Pristimantis verrucosus] [country=Ecuador: Zamora Chinchipe, Reserva Cerro Plateado] [specimen-voucher=MUTPL647] [collection-date=2019-03-27] [type material=paratype of Pristimantis verrucosus]
GTATCATAAATTTAAAGCCCCTTATTGATCCCTTTAATTATATTGAGAATTTCTATAAAATATAGAACCTTTTATGCTAA
AACTAGTAACAAGAGAAAACTCTCTCCCAATGCAAACACAAGCCAGCAAGAACCTCTCACTGGCAACTAACAGGCCTAAA
CAAAGTAATAACCTCACTAGAAAACCCTACTCCACACAACTGTTAACCTAACACCAGAGCATTTCAAGAAAGATTAAAAG
AAAAAGAAGGAACTCGGCAAACACTAGTCCCGCCTGTTTACCAAAAACATCGCCTCTTGTCCCCATAAGAGGTCAAGCCT
GCCCAGTGACCTTGTTCAACGGCCGCGGTATCCTAACCGTGCGAAGGTAGCGTAATCACTTGTTTTCTAAATAAAGACCA
GTATGAAAGGCATCACGAGGACTGAACTGTCTCCTTTTTCCAATCAGTGAAACTAATCTCCCCGTGAAGAAGCGGGGATT
ATTCTATAAGACGAGAAGACCCTATGGAGCTTAAAACATTATAACATCTGCCACCCACTTTTAACCACCCAGGTACTTCC
CCTAAGCAGCACTTTGATTCTATGTTTTCGGTTGGGGTGACCGCGGAGAAAAACTAATCCTCCACGATGAAAGGGACTTC
CCCTAAACAATAAGCTACACCTTTATGTATTAATAAATTGACATCCATTGACCCAATAATTTGATTAACGAACCAAGTTA
CCCTAGGGATAACAGCGCAATCCACTTTAAGAGCTCCTATCGACAAGTGGGCTTACGACCTCGATGTTGGATCGGGGTAT
CCTGGTGGTGTAGCCGCTACTAAAGGTTCGTTTGTTCAACGATAA

>MUTPL650 [organism=Pristimantis verrucosus] [country=Ecuador: Zamora Chinchipe, Reserva Cerro Plateado] [specimen-voucher=MUTPL650] [collection-date=2019-03-29] [type material=holotype of Pristimantis verrucosus]
GTATCATAAATTTAAAGCCCCTTATTGATCCCTTTAATTATATTGAGAATTTCTATAAAATATAGAACCTTTTATGCTAA
AACTAGTAACAAGAGAAAACTCTCTCCCAATGCAAACACAAGCCAGCAAGAACCTCTCACTGGCAACTAACAGGCCTAAA
CAAAGTAATAACCTCACTAGAAAACCCTACTCCACACAACTGTTAACCTAACACCAGAGCATTTCAAGAAAGATTAAAAG
AAAAAGAAGGAACTCGGCAAACACTAGTCCCGCCTGTTTACCAAAAACATCGCCTCTTGTCCCCATAAGAGGTCAAGCCT
GCCCAGTGACCTTGTTCAACGGCCGCGGTATCCTAACCGTGCGAAGGTAGCGTAATCACTTGTTTTCTAAATAAAGACCA
GTATGAAAGGCATCACGAGGACTGAACTGTCTCCTTTTTCCAATCAGTGAAACTAATCTCCCCGTGAAGAAGCGGGGATT
ATTCTATAAGACGAGAAGACCCTATGGAGCTTAAAACATTATAACATCTGCCACCCACTTTTAACCACCCAGGTACTTCC
CCTAAGCAGCACTTTGATTCTATGTTTTCGGTTGGGGTGACCGCGGAGAAAAACTAATCCTCCACGATGAAAGGGACTTC
CCCTAAACAATAAGCTACACCTTTATGTATTAATAAATTGACATCCATTGACCCAATAATTTGATTAACGAACCAAGTTA
CCCTAGGGATAACAGCGCAATCCACTTTAAGAGCTCCTATCGACAAGTGGGCTTACGACCTCGATGTTGGATCGGGGTAT
CCTGGTGGTGTAGCCGCTACTAAAGGTTCGTTTGTTCAACGATTAAAACCCTAC

>MUTPL651 [organism=Pristimantis verrucosus] [country=Ecuador: Zamora Chinchipe, Reserva Cerro Plateado] [specimen-voucher=MUTPL651] [collection-date=2019-03-29] [type material=paratype of Pristimantis verrucosus]
TAAATTTAAAGCCCCTTATTGATCCCTTTAATTATATTGAGAATTTCTATAAAATATAGAACCTTTTATGCTAAAACTAG
TAACAAGAGAAAACTCTCTCCCAATGCAAACACAAGCCAGCAAGAACCTCTCACTGGCAACTAACAGGCCTAAACAAAGT
AATAACCTCACTAGAAAACCCTACTCCACACAACTGTTAACCTAACACCAGAGCATTTCAAGAAAGATTAAAAGAAAAAG
AAGGAACTCGGCAAACACTAGTCCCGCCTGTTTACCAAAAACATCGCCTCTTGTCCCCATAAGAGGTCAAGCCTGCCCAG
TGACCTTGTTCAACGGCCGCGGTATCCTAACCGTGCGAAGGTAGCGTAATCACTTGTTTTCTAAATAAAGACCAGTATGA
AAGGCATCACGAGGACTGAACTGTCTCCTTTTTCCAATCAGTGAAACTAATCTCCCCGTGAAGAAGCGGGGATTATTCTA
TAAGACGAGAAGACCCTATGGAGCTTAAAACATTATAACATCTGCCACCCACTTTTAACCACCCAGGTACTTCCCCTAAG
CAGCACTTTGATTCTATGTTTTCGGTTGGGGTGACCGCGGAGAAAAACTAATCCTCCACGATGAAAGGGACTTCCCCTAA
ACAATAAGCTACACCTTTATGTATTAATAAATTGACATCCATTGACCCAATAATTTGATTAACGAACCAAGTTACCCTAG
GGATAACAGCGCAATCCACTTTAAGAGCTCCTATCGACAAGTGGGCTTACGACCTCGATGTTGGATCGGGGTATCCTGGT
GGTGTAGCCGCTACTAAAGGTTCGTTTGTTCAACGATTAAAACCCTACGTGATCTGAT
