# Supplementary material for: Three new Pristimantis species in the subgenus Huicundomantis (Amphibia: Anura: Strabomantidae) from Reserva Biológica Cerro Plateado, southern Ecuador
Source: PeerJ. 2026 Mar 11;14:e20930. doi: 10.7717/peerj.20930 (PMC12988727; doi:10.7717/peerj.20930)
Supplement: Supplemental Information 6 [file peerj-14-20930-s006.fas]

>MUTPL599 [organism=Pristimantis melanops] [country=Ecuador: Zamora Chinchipe, Reserva Cerro Plateado] [specimen-voucher=MUTPL599] [collection-date=2019-01-18] [type material=holotype of Pristimantis melanops]
GAGGTTTATTTCCCTCGTAACAATGCTGTGGAGTGGAAGGCTCACTGTTCCAAATGTGATGTTTGCAGTTCCTCCAAAAA
TTGGGGTAAGAGAAAGACGACAATGCACCAAAACTCTCTTATCAAAAAGAGGAAACTCAATGTGGAACATAGAAAGAATA
ACAAAAATGGAAAAATCTCCCCCCTCTGGAAGAAGAATAGGACCCTGAATCAAATCAGGAACAAGTGCAAACAAATCCAC
CTTGATTCCAACTTACTGGTTGTTGACTATCCTTCCGATTTTACAAAGTCGATCACATGCCAGGTGTGTGACCACATATT
GTCTGATCCAGTGCAAACCTCATGCAAACATTTGTTCTGCAGGATTTGCATCCTCAAATATTTCAAGATTATGGGTTGCT
ACTGCCCATCTTGCAGACACACTTGCTTCCCAACAGATCTTGCACCACCTGTGAAGTCATTTCTTAACATTTTAAACTGC
TTGGTCTTAAAGTGTGCAGTGACCGGATGTGATGAGGAAATCCTTCTTGGAAAATACTCCCAACATATTGCTAAACATAA
AGAAATTAAAGGTAAAGATGCTTATGCCCCTATCAATAAAGGAGGAAGA

>MUTPL645 [organism=Pristimantis melanops] [country=Ecuador: Zamora Chinchipe, Reserva Cerro Plateado] [specimen-voucher=MUTPL645] [collection-date=2019-03-27] [type material=paratype of Pristimantis melanops]
TTCCCTCGTAACAATGCTGTGGAGTGGAAGGCTCACTGTTCCAAATGTGATGTTTGCAGTTCCTCCAAAAATTGGGGTAA
GAGAAAGACGACAATGCACCAAAACTCTCTTATCAAAAAGAGGAAACTCAATGTGGAACATAGAAAGAATAACAAAAATG
GAAAAATCTCCCCCCTCTGGAAGAAGAATAGGACCCTGAATCAAATCAGGAACAAGTGCAAACAAATCCACCTTGATTCC
AACTTACTGGTTGTTGACTATCCTTCCGATTTTACAAAGTCGATCACATGCCAGGTGTGTGACCACATATTGTCTGATCC
AGTGCAAACCTCATGCAAACATTTGTTCTGCAGGATTTGCATCCTCAAATATTTCAAGATTATGGGTTGCTACTGCCCAT
CTTGCAGACACACTTGCTTCCCAACAGATCTTGCACCACCTGTGAAGTCATTTCTTAACATTTTAAACTGCTTGGTCTTA
AAGTGTGCAGTGACCGGATGTGATGAGGAAATCCTTCTTGGAAAATACTCCCAACATATTGCTAAACATAAAGAAATTAA
AGGTAAAGATGCTTATGCCCCTATCAATAAAGGA

>MUTPL616 [organism=Pristimantis plateado] [country=Ecuador: Zamora Chinchipe, Reserva Cerro Plateado] [specimen-voucher=MUTPL616] [collection-date=2019-01-18] [type material=paratype of Pristimantis plateado]
GAGGTTTATTTTCCTCGTAACAATGCTGTGGAGTGGAAGGCTCACTGTTCCAAATGTGATGTTTGCAGTTCCTCCAAAAA
TTGGGGTAAGAGAAAGACGACAATGCACCAAAACTCTCTTATCAAAAAGAGGAAACTCAATGTGGAACATAGAAAGAATA
ACAAAAATGGAAAAATCTCCCCCCTCTGCAAGAAGAATAGGACCCTGAATCAAATCAGGAACAAGTGCAAACAAATCCAC
CTTGATTCCAACTTACTGGTTGTTGACTATCCTTCCGATTTTACAAAGTCGATCACATGTCAGGTGTGTGACCACATATT
GTCTGATCCAGTGCAAACCTCATGCAAACATTTGTTCTGCAGGATTTGCATCCTCAAATATTTCAAGATTATGGGTTGCT
ACTGCCCATCTTGCAGACACACTTGCTTCCCAACAGATCTTGCACCACCTGTCAAGTCATTTCTGAACATTTTAAACTCC
TTGGTCTTAAAGTGTGCAGTGACCGGATGTGATGAGGAAATCCTGCTTGGAAAATACTCCCAACATATTGCTAAACATAA
AGAAATTAAAGGTAAAGATGCTTATGCCCCTATCAATAAAGGAGGAAGA

>MUTPL648 [organism=Pristimantis plateado] [country=Ecuador: Zamora Chinchipe, Reserva Cerro Plateado] [specimen-voucher=MUTPL648] [collection-date=2019-03-27] [type material=holotype of Pristimantis plateado]
GAGGTTTATTTTCCTCGTAACAATGCTGTGGAGTGGAAGGCTCACTGTTCCAAATGTGATGTTTGCAGTTCCTCCAAAAA
TTGGGGTAAGAGAAAGACGACAATGCACCAAAACTCTCTTATCAAAAAGAGGAAACTCAATGTGGAACATAGAAAGAATA
ACAAAAATGGAAAAATCTCCCCCCTCTGCAAGAAGAATAGGACCCTGAATCAAATCAGGAACAAGTGCAAACAAATCCAC
CTTGATTCCAACTTACTGGTTGTTGACTATCCTTCCGATTTTACAAAGTCGATCACATGTCAGGTGTGTGACCACATATT
GTCTGATCCAGTGCAAACCTCATGCAAACATTTGTTCTGCAGGATTTGCATCCTCAAATATTTCAAGATTATGGGTTGCT
ACTGCCCATCTTGCAGACACACTTGCTTCCCAACAGATCTTGCACCACCTGTCAAGTCATTTCTGAACATTTTAAACTCC
TTGGTCTTAAAGTGTGCAGTGACCGGATGTGATGAGGAAATCCTGCTTGGAAAATACTCCCAACATATTGCTAAACATAA
AGAAATTAAAGGTAAAGATGCTTATGCCCCTATCAATAAAGGAGGAAGA

>MUTPL647 [organism=Pristimantis verrucosus] [country=Ecuador: Zamora Chinchipe, Reserva Cerro Plateado] [specimen-voucher=MUTPL647] [collection-date=2019-03-27] [type material=paratype of Pristimantis verrucosus]
GAGGTTTATTTCCCTCGTAACAATGCTGTGGAGTGGAAGGCTCACTGTTCCAAATGTGATGTTTGCAGTTCCTCCAAAAA
TTGGGGTAAGAGAAAGACGACAATGCACCAAAACTCTCTTATCAAAAAGAGGAAACTCAATGTGGAACATAGAAAGAATA
ACAAAAATGGAAAAATCTCCCCCCTCTGCAAGAAGAATAGGACCCTGAATCAAATCAGGAACAAGTGCAAACAAATCCAC
CTTGATTCCAACTTACTGGTTGTTGACTATCCTTCCGATTTTACAAAGTCGATCACATGCCAGGTGTGTGACCACATATT
GTCTGATCCAGTGCAAACCTCATGCAAACATTTGTTCTGCAGGATTTGCATCCTCAAATATTTCAAGATTATGGGTTGCT
ACTGCCCATCTTGCAGACACACTTGCTTCCCAACAGATCTTGCACCACCTGTGAAGTCATTTCTTAACATTTTAAACTCC
TTGGTCTTAAAGTGCGCAGTGACCGAATGTGATGAGGAAATCCTGCTTGGAAAATACTCCCAACATATTGCTAAACATAA
AGAAATTAAAGGTAAAGATGCTTATGCCCCTATCAATAAAGGAGGAAGA

>MUTPL650 [organism=Pristimantis verrucosus] [country=Ecuador: Zamora Chinchipe, Reserva Cerro Plateado] [specimen-voucher=MUTPL650] [collection-date=2019-03-29] [type material=holotype of Pristimantis verrucosus]
GAGGTTTATTTCCCTCGTAACAATGCTGTGGAGTGGAAGGCTCACTGTTCCAAATGTGATGTTTGCAGTTCCTCCAAAAA
TTGGGGTAAGAGAAAGACGACAATGCACCAAAACTCTCTTATCAAAAAGAGGAAACCCAATGTGGAACATAGAAAGAATA
ACAAAAATGGAAAAATGTCCCCCCTCTGGAAGAAGAATAGGACCCTGAATCAAATCAGGAACAAGTGCAAACAAATCCAC
CTTGATTCCAACTTACTGGTTGTTGACTATCCTTCCGATTTTACAAAGTCGATCACATGCCAGGTGTGTGACCACATATT
GTCTGATCCAGTGCAAACCTCATGCAAACATTTGTTCTGCAGGATTTGCATCCTCAAATATTTCAAGATTATGGGTTGCT
ACTGCCCATCTTGCAGACACACTTGCTTCCCAACAGATCTTGCACCACCTGTGAAGTCATTTCTTAACATTTTAAACTCC
TTGGTCTTAAAGTGCGCAGTGACCGGATGTGATGAGGAAATCCTGCTTGGAAAATACTCCCAACATATTGCTAAACATAA
AGAAATTAAAGGTAAAGATGCT

>MUTPL651 [organism=Pristimantis verrucosus] [country=Ecuador: Zamora Chinchipe, Reserva Cerro Plateado] [specimen-voucher=MUTPL651] [collection-date=2019-03-29] [type material=paratype of Pristimantis verrucosus]
GAGGTTTATTTCCCTCGTAACAATGCTGTGGAGTGGAAGGCTCACTGTTCCAAATGTGATGTTTGCAGTTCCTCCAAAAA
TTGGGGTAAGAGAAAGACGACAATGCACCAAAACTCTCTTATCAAAAAGAGGAAACCCAATGTGGAACATAGAAAGAATA
ACAAAAATGGAAAAATGTCCCCCCTCTGGAAGAAGAATAGGACCCTGAATCAAATCAGGAACAAGTGCAAACAAATCCAC
CTTGATTCCAACTTACTGGTTGTTGACTATCCTTCCGATTTTACAAAGTCGATCACATGCCAGGTGTGTGACCACATATT
GTCTGATCCAGTGCAAACCTCATGCAAACATTTGTTCTGCAGGATTTGCATCCTCAAATATTTCAAGATTATGGGTTGCT
ACTGCCCATCTTGCAGACACACTTGCTTCCCAACAGATCTTGCACCACCTGTGAAGTCATTTCTTAACATTTTAAACTCC
TTGGTCTTAAAGTGCGCAGTGACCGGATGTGATGAGGAAATCCTGCTTGGAAAATACTCCCAACATATTGCTAAACATAA
AGAAATTAAAGGTAAAGATGCTTATGCCCCTATCAATAAAGGAGGAAGA
